# Supplementary material for: The first observations of Ischnochiton (Mollusca, Polyplacophora) movement behaviour, with comparison between habitats differing in complexity
Source: PeerJ. 2017 Dec 19;5:e4180. doi: 10.7717/peerj.4180 (PMC5740957; doi:10.7717/peerj.4180)
Supplement: Supplemental Information 1 — Raw data of chiton movement characteristics, distributions, sizes and habitat features. [file peerj-05-4180-s001.xls]

## Sheet: Sheet1
Chiton movements
pebble pool 1
chiton no.	observation time (min)	total displacement (mm)	net displacement (mm)	net:gross displacement ratio	net speed (mm/hr)	max speed (mm/hr)
12	80	0	0	0	0	0
24	130	0	0	0	0	0
15	130	34.6	12.6	0.36	16	141
14	130	35	2.8	0.08	16.1	84
8	100	30.7	8.2	0.27	18.4	123.6
3	130	49.9	14	0.28	23	87
2	130	50.4	22.8	0.45	23.3	57
20	90	35	9.7	0.28	23.3	43.8
9	100	43.5	23.5	0.54	26.1	67.8
18	130	60.3	14.7	0.24	27.8	76.8	net:gross displacement ratio pebble mean (SE)
23	80	41.5	0	0	31.1	55.2	0.236948
13	130	68.3	5.4	0.08	31.5	62.4	0.0203865
29	130	77.8	6.3	0.08	36	88.8
32	100	60.1	12.5	0.21	36.1	108.6
28	130	80.1	18.4	0.23	37	64.2
30	130	84.9	5.9	0.07	39.2	102
4	130	94.3	29	0.31	43.5	87.6
10	130	100.4	7.3	0.07	46.3	85.8
21	130	102.2	8.4	0.08	47.2	124.8
27	130	102.8	5.9	0.06	47.4	136.8
19	130	105.2	29.5	0.28	48.6	107.4
22	130	105.7	12.5	0.12	48.8	86.4
25	110	90.4	37.4	0.41	49.3	142.2
1	80	70.1	12.2	0.17	52.6	142.2
11	130	136.4	19.7	0.14	63	312.6
6	110	123.5	58.3	0.47	67.4	193.8
17	110	143.2	9.3	0.06	78.1	226.8
26	130	176.8	27.5	0.16	81.6	202.8
16	80	114.6	13.6	0.12	86	147
5	130	200	39	0.2	92.3	469.2
31	130	200.2	14.1	0.07	92.4	285.6
7	120	210.7	44.8	0.21	105.4	232.2
pebble pool 2
12	130	35.7	1.6	0.04	16.5	13.5
11	130	37.1	6.2	0.17	17.1	36
1	130	43	13.7	0.32	19.8	49.2
10	130	43.7	30.2	0.69	20.2	64.8
13	130	51.8	18.4	0.36	23.9	54
4	130	54	8.2	0.15	24.9	39
2	90	38.1	8.3	0.22	25.4	45.6
15	130	55.8	20.6	0.37	25.8	58.2
14	130	59.5	14.8	0.25	27.5	72.6
24	130	60.7	0	0	28	54
6	130	63.7	4.8	0.08	29.4	65.4
17	120	65.7	13.9	0.21	32.9	109.2
28	130	80.4	17.1	0.21	37.1	81.6
20	130	80.8	19.3	0.24	37.3	105.6
18	100	64.4	5.6	0.09	38.6	56.4
29	130	84.2	25	0.3	38.9	83.4
19	130	86.7	10.5	0.12	40	97.8
3	100	68.6	21.2	0.31	41.2	75.6
9	130	103.1	33.5	0.32	47.6	91.2
5	100	87.3	11.9	0.14	52.4	115.8
16	100	92.3	16.8	0.18	55.4	130.2
25	130	120.1	23.4	0.19	55.4	127.2
30	110	105.4	44.8	0.43	57.5	169.2
26	130	134.3	20	0.15	62	124.8
23	110	118	32.2	0.27	64.4	118.2
21	130	159.4	62.1	0.39	73.6	132.6
22	130	170.4	44.6	0.26	78.6	241.8
8	130	220.9	108.1	0.49	102	217.8
27	130	244.5	30.8	0.13	112.8	219.6
7	130	248.1	105.5	0.43	114.5	226.2
pebble pool 3
chiton no.	observation time (min)	total displacement (mm)	net displacement (mm)	net:gross displacement ratio	net speed (mm/hr)	max speed (mm/hr)
8	55	14	8.7	0.621429	15.2727	76.8
5	55	23.1	8.2	0.354978	25.2	80.4
2	55	39.7	17.2	0.433249	43.3091	121.2
1	55	43.8	2.1	0.0479452	47.7818	88.8
3	55	59.2	16	0.27027	64.5818	168
6	40	51.3	28.3	0.551657	76.95	176.4
4	55	95.4	48.1	0.504193	104.073	200.4
7	50	91	5.2	0.0571429	109.2	282
pebble pool 4
chiton no.	observation time (min)	total displacement (mm)	net displacement (mm)	net:gross displacement ratio	net speed (mm/hr)	max speed (mm/hr)
4	60	20	6.6	0.33	20	33.6
6	60	28	9.8	0.35	28	75.6
11	60	32.7	9	0.275229	32.7	90
10	60	36.4	23.8	0.653846	36.4	78
3	30	19.4	8.8	0.453608	38.8	54
5	55	38.3	5.9	0.154047	41.7818	94.8
1	60	42.5	1.8	0.0423529	42.5	82.8
2	60	43.6	6.1	0.139908	43.6	123.6
7	55	45.1	16.4	0.363636	49.2	123.6
8	60	60.3	27	0.447761	60.3	110.4	max speed pebble mean (SE)	net speed pebble mean (SE)
9	50	58.7	12.2	0.207836	70.44	117.6	8.33815	2.91688
12	25	30	13.3	0.443333	72	134.4	116.272	47.0438
platform pool 1
chiton no.	observation time (min)	total displacement (mm)	net displacement (mm)	net:gross displacement ratio	net speed (mm/hr)	max speed (mm/hr)
21	65	22.9	4.3	0.187773	21.1385	66
13	65	28.5	16.1	0.564912	26.3077	58.8	net:gross displacement ratio platform mean (SE)
20	65	35.5	13.6	0.383099	32.7692	67.2	0.484681
23	40	23.6	7.3	0.309322	35.4	54	0.03867
22	65	40.2	8.8	0.218905	37.1077	97.2
18	65	44.1	5.8	0.131519	40.7077	75.6
2	65	46	21	0.456522	42.4615	90
25	65	47.2	16.3	0.345339	43.5692	74.4
1	65	51.6	24	0.465116	47.6308	102
5	65	53.2	33.5	0.629699	49.1077	88.8
12	65	58.1	33.3	0.57315	53.6308	128.4
16	65	58.3	20.5	0.35163	53.8154	111.6
3	65	60.1	38.5	0.640599	55.4769	108
11	65	66.6	28.6	0.429429	61.4769	91.2
10	65	67.2	42.4	0.630952	62.0308	115.2
8	45	49.2	34.2	0.695122	65.6	254.4
24	30	33.8	18.2	0.538462	67.6	193.2
7	65	73.4	25.4	0.346049	67.7538	219.6
6	65	74.9	61.1	0.815754	69.1385	138
19	50	69.8	31.8	0.455587	83.76	360
4	65	91	41.7	0.458242	84	232.8
17	30	44	24.5	0.556818	88	194.4
15	65	96.6	42.2	0.436853	89.1692	196.8
14	30	67.5	57.8	0.856296	135	550.8
9	30	85.2	75	0.880282	170.4	426
platform pool 2
chiton no.	observation time (min)	total displacement (mm)	net displacement (mm)	net:gross displacement ratio	net speed (mm/hr)	max speed (mm/hr)
4	70	41.64	15.6	0.37464	35.6914	69.1
3	70	71.82	48.3	0.672515	61.56	221.8
2	40	41.4	10.38	0.250725	62.1	145.4
1	70	116.7	4.4	0.0377035	100.029	291.6
platform pool 3
chiton no.	observation time (min)	total displacement (mm)	net displacement (mm)	net:gross displacement ratio	net speed (mm/hr)	max speed (mm/hr)
1	45	34.5	16.7	0.484058	46	153	max speed platform mean (SE)	net speed platform mean (SE)
3	65	54.8	45.9	0.837591	50.5846	286.8	20.5924	5.52465
2	45	74.7	20.8	0.278447	99.6	266.4	172.766	63.7068

## Sheet: Sheet2
Pebble sizes
Pool1	Pool2	Pool3	Pool4
3.03	4.96	2.58	2.24
8.86	6.21	7.28	1.14
2.29	4.57	5.36	1.84
2.78	5.04	6.61	7.89
5.47	4.14	2.72	3.89
5.04	2.45	1.55	7.8
4.43	4.73	5.13	1.89
7.84	7.75	1.91	2.4
2.19	5.37	6.12	2.31
1.92	3.01	1.71	1.29
			4.1435	mean
			0.347345	SE

## Sheet: Sheet3
no of pebbles moved across/hr	percentage of chitons
0	71.7
0.1-1	15
1.1-2	4.5
2.1-3	4.5
3.1-4	1.3
4.1-5	3
	100

## Sheet: Sheet4
Chiton distributions
	Myponga	2nd Valley				no. of chitons on boulder
boulder 1	0	0				0	1–2	3–4	5–6	7–8	9–10	11–12	13–14	15–16	17–18	19–20	21–22	23–24	25–26	27–28	29–30
boulder 2	0	0		no. of boulders	Myponga	17	2	5	2	2	0	0	1	0	0	0	0	0	0	0	1
boulder 3	0	0			2nd Valley	14	7	6	3	0	0	0	1	0	0	0	0	0	0	0	0
boulder 4	0	0		% of boulders	Myponga	56.6667	6.66667	16.6667	6.66667	6.66667	0	0	3.33333	0	0	0	0	0	0	0	3.33333
boulder 5	0	0			2nd Valley	46.6667	23.3333	20	10	0	0	0	3.33333	0	0	0	0	0	0	0	0
boulder 6	0	0
boulder 7	0	0
boulder 8	0	0
boulder 9	0	0
boulder 10	0	0
boulder 11	0	0
boulder 12	0	0
boulder 13	0	0
boulder 14	0	0
boulder 15	0	1
boulder 16	0	1
boulder 17	0	1
boulder 18	2	1
boulder 19	2	1
boulder 20	3	2
boulder 21	3	2
boulder 22	3	3
boulder 23	3	3
boulder 24	4	3
boulder 25	6	3
boulder 26	6	3
boulder 27	8	4
boulder 28	8	5
boulder 29	13	6
boulder 30	30	13

## Sheet: Sheet5
	platform pool 1	platform pool 2	platform pool 3	pebble pool 1	pebble pool 2	pebble pool 3	pebble pool 4
Chiton lengths	0.64	0.05	1	0.67	0.73	0.35	0.42
	0.93	0.35	0.82	0.53	0.65	1.1	0.41
	0.2	0.92	0.59	0.36	0.91	0.49	0.4
	0.68	0.58		0.77	0.81	0.52	0.45
	0.26			0.69	0.67	0.63	0.39
	0.63			0.6	1.35	1.29	0.43
	0.59			0.48	0.67	0.73	0.49
	0.57			0.51	0.59	0.39	0.45
	0.67			0.69	1.06		0.71
	0.66			0.86	1.03		0.66
	0.39			0.52	0.33		0.54
	0.79			0.4	0.57		0.55
	0.66			0.65	0.63
	0.51			0.81	0.55
	0.61			0.67	0.6
	1.05			0.6	0.97
	0.75			0.43	0.27
	1.05			0.72	0.95
	0.57			1	0.75
	1.07			0.51	0.63
	0.82			0.34	0.97
	0.64			0.56	0.66
	0.65			0.88	0.52
				0.51	0.59
				0.34	0.6
				0.76	0.58
				0.32	0.69
				0.28	0.53
				0.49	0.62
				0.87
				0.68
				0.59
